# Supplementary material for: Gram‐Negative Bacteria Across Spatial Scales: A Meta‐Analysis of Ant‐Associated Bacterial Communities Under Distinct Environmental Conditions
Source: Ecol Evol. 2025 Oct 30;15(11):e72425. doi: 10.1002/ece3.72425 (PMC12575185; doi:10.1002/ece3.72425)
Supplement: Supplementary file 2 — Appendix S2: Supporting Information. [file ECE3-15-e72425-s002.xlsx]

## Sheet: Table S1
AuthorYear	Ant	Subfamily/Tribe	Castes	Diet	Habitat	Biogeographic Region	Climate Region	Invasiveness	Microbiome	G-(%)	G+(%)	Mollicutes (%)	Reads	GramNeg
Ashigar et al. 2021	Pheidole rugaticeps (Hospitals)	Attini	Worker	Omnivorous	Ground	Afrotropical(Ethiopian)	Tropical	Native	Whole_Ant_Body	42.38	57.03	0	14073	5964
Ashigar et al. 2021	Pheidole rugaticeps (Adm areas)	Attini	Worker	Omnivorous	Ground	Afrotropical(Ethiopian)	Tropical	Native	Whole_Ant_Body	54.07	44.44	0	14293	7728
Ashigar et al. 2021	Pheidole rugaticeps (Residencial)	Attini	Worker	Omnivorous	Ground	Afrotropical(Ethiopian)	Tropical	Native	Whole_Ant_Body	81.67	18.26	0	18285	14933
Brown and Wernegreen 2016	Camponotus chromaiodes (DF 798)	Camponotini	Worker	Omnivorous	Ground	Nearctic	Temperate	Native	Ant_Gut	100	0	0	79	1
Brown and Wernegreen 2016	Camponotus chromaiodes (DNP 789)	Camponotini	Worker	Omnivorous	Ground	Nearctic	Temperate	Native	Ant_Gut	84.89	15.11	0	344	292
Brown and Wernegreen 2016	Camponotus chromaiodes (DF 799)	Camponotini	Worker	Omnivorous	Ground	Nearctic	Temperate	Native	Ant_Gut	96.6	3.33	0	150	145
Brown and Wernegreen 2016	Camponotus chromaiodes (DF 800)	Camponotini	Worker	Omnivorous	Ground	Nearctic	Temperate	Native	Ant_Gut	98.17	1.82	0	219	215
Brown and Wernegreen 2016	Camponotus chromaiodes (DNP 791)	Camponotini	Worker	Omnivorous	Ground	Nearctic	Temperate	Native	Ant_Gut	98.3	1.7	0	353	347
Brown and Wernegreen 2016	Camponotus chromaiodes (DNP 793)	Camponotini	Worker	Omnivorous	Ground	Nearctic	Temperate	Native	Ant_Gut	99.03	0.97	0	412	408
Chua et al. 2018	Oecophylla smaragdina (U2)	Oecophyllini	Worker	Omnivorous	Arboreal	Oriental	Temperate	Native	Whole_Ant_Body	39.3	60.7	0	164752	64748
Chua et al. 2018	Oecophylla smaragdina (U4)	Oecophyllini	Worker	Omnivorous	Arboreal	Oriental	Temperate	Native	Whole_Ant_Body	65.71	33.8	0.49	270427	177698
Chua et al. 2018	Oecophylla smaragdina (PGA1)	Oecophyllini	Worker	Omnivorous	Arboreal	Oriental	Temperate	Native	Whole_Ant_Body	67.45	21.5	11.05	138607	93490
Chua et al. 2018	Oecophylla smaragdina (U3)	Oecophyllini	Worker	Omnivorous	Arboreal	Oriental	Temperate	Native	Whole_Ant_Body	69.9	30.1	0	249966	174726
Chua et al. 2018	Oecophylla smaragdina (PGA4)	Oecophyllini	Worker	Omnivorous	Arboreal	Oriental	Temperate	Native	Whole_Ant_Body	76.1	23.6	0.3	202278	153934
Chua et al. 2018	Oecophylla smaragdina (F4)	Oecophyllini	Worker	Omnivorous	Arboreal	Oriental	Temperate	Native	Whole_Ant_Body	82.37	3	14.63	226395	186482
Chua et al. 2018	Oecophylla smaragdina (F1)	Oecophyllini	Worker	Omnivorous	Arboreal	Oriental	Temperate	Native	Whole_Ant_Body	85.61	14.39	0	325050	278275
Chua et al. 2018	Oecophylla smaragdina (U1)	Oecophyllini	Worker	Omnivorous	Arboreal	Oriental	Temperate	Native	Whole_Ant_Body	93.54	0.59	5.87	181763	170021
Chua et al. 2018	Oecophylla smaragdina (PGA2)	Oecophyllini	Worker	Omnivorous	Arboreal	Oriental	Temperate	Native	Whole_Ant_Body	94.22	5.78	0	223719	210788
Chua et al. 2018	Oecophylla smaragdina (F3)	Oecophyllini	Worker	Omnivorous	Arboreal	Oriental	Temperate	Native	Whole_Ant_Body	97.12	1.66	1.22	219361	213043
Chua et al. 2018	Oecophylla smaragdina (F2)	Oecophyllini	Worker	Omnivorous	Arboreal	Oriental	Temperate	Native	Whole_Ant_Body	97.7	2.26	0.04	223814	218666
Chua et al. 2018	Oecophylla smaragdina (PGA3)	Oecophyllini	Worker	Omnivorous	Arboreal	Oriental	Temperate	Native	Whole_Ant_Body	99.53	0.25	0.22	237945	236827
Cooling et al. 2017	Anoplolepis gracilipes (Low abundance)	Plagiolepidini	Worker	Omnivorous	Ground	Australian	Tropical	Invasive	Whole_Ant_Body	77	15.6	0	48203	371
Cooling et al. 2017	Anoplolepis gracilipes (High abundance)	Plagiolepidini	Worker	Omnivorous	Ground	Australian	Tropical	Invasive	Whole_Ant_Body	40.07	23.3	0	62522	25053
Cooling et al. 2017	Anoplolepis gracilipes (Medium abundance)	Plagiolepidini	Worker	Omnivorous	Ground	Australian	Tropical	Invasive	Whole_Ant_Body	83.4	9.1	0	80282	66955
González-Escobar et al. 2018	Liometopum apiculatum (2)	Tapinomini	Worker	Omnivorous	Ground	Neotropical	Tropical	Native	Ant_Gut	91.8	8.2	0	14990	13761
González-Escobar et al. 2018	Liometopum apiculatum (3)	Tapinomini	Worker	Omnivorous	Ground	Neotropical	Tropical	Native	Ant_Gut	91.9	8.1	0	5082	4670
González-Escobar et al. 2018	Liometopum apiculatum (1)	Tapinomini	Worker	Omnivorous	Ground	Neotropical	Tropical	Native	Ant_Gut	92.7	7.3	0	4795	4445
Hernández et al. 2017	Allomerus octoarticulatus	Attini	Worker	Omnivorous	Arboreal	Neotropical	Tropical	Native	Ant_Gut	30.9	48.6	0	20000	6180
Hosmath et al. 2019	Camponotus	Camponotini	Worker	Omnivorous	Ground	Oriental	Tropical	Native	Ant_Gut	1.56	97.56	0	18422	287
Hosmath et al. 2019	Oecophylla	Oecophyllini	Worker	Predator	Arboreal	Oriental	Tropical	Native	Ant_Gut	25.09	73.7	0	156062	39156
Hu et al. 2014	Cephalotes varians (YH064)	Attini	Worker	Herbivore	Arboreal	Nearctic	Temperate	Native	Ant_Gut	100	0	0	13040	130
Hu et al. 2014	Cephalotes varians (YH075)	Attini	Worker	Herbivore	Arboreal	Nearctic	Temperate	Native	Ant_Gut	100	0	0	11252	113
Hu et al. 2014	Cephalotes varians (CSM2037)	Attini	Worker	Herbivore	Arboreal	Nearctic	Temperate	Native	Ant_Gut	85.95	11.95	0	4442	3818
Hu et al. 2014	Cephalotes varians (CSM1980)	Attini	Worker	Herbivore	Arboreal	Nearctic	Temperate	Native	Ant_Gut	98.89	0.88	0	7926	7838
Hu et al. 2014	Cephalotes varians (CSM1957)	Attini	Worker	Herbivore	Arboreal	Nearctic	Temperate	Native	Ant_Gut	99.49	0	0	18412	18318
Hu et al. 2014	Cephalotes varians (CSM1973)	Attini	Worker	Herbivore	Arboreal	Nearctic	Temperate	Native	Ant_Gut	99.78	0.15	0	14209	14178
Hu et al. 2014	Cephalotes varians (CSM1884)	Attini	Worker	Herbivore	Arboreal	Nearctic	Temperate	Native	Ant_Gut	99.81	0	0	18822	18786
Hu et al. 2017	Linepithema humile (Large)	Leptomyrmecini	Worker	Omnivorous	Ground	Nearctic	Temperate	Invasive	Whole_Ant_Body	12.43	85.09	0	357611	44451
Hu et al. 2017	Linepithema humile (Argentina)	Leptomyrmecini	Worker	Omnivorous	Ground	Neotropical	Tropical	Native	Whole_Ant_Body	32.8	58.71	7.68	151568	49714
Hu et al. 2017	Linepithema humile (Lake Skinner)	Leptomyrmecini	Worker	Omnivorous	Ground	Nearctic	Temperate	Invasive	Whole_Ant_Body	92.38	0.07	0	164786	152229
Hu et al. 2017	Linepithema humile (Lake Hodges)	Leptomyrmecini	Worker	Omnivorous	Ground	Nearctic	Temperate	Invasive	Whole_Ant_Body	98.35	0.11	0	97328	95722
Ishak et al. 2011a	Trachymyrmex septentrionalis	Attini	Worker	Fungivore	Ground	Nearctic	Temperate	Native	Whole_Ant_Body	10.15	74.3	8.82	2913	296
Ishak et al. 2011a	Trachymyrmex septentrionalis	Attini	Worker	Fungivore	Ground	Nearctic	Temperate	Native	Whole_Ant_Body	6.15	82.41	4.39	7308	449
Ishak et al. 2011b	Solenopsis germinata	Solenopsidini	Worker	Omnivorous	Ground	Nearctic	Temperate	Native	Whole_Ant_Body	1.37	1.55	95.6	18576	254
Ishak et al. 2011b	Solenopsis invicta	Solenopsidini	Worker	Omnivorous	Ground	Nearctic	Temperate	Invasive	Whole_Ant_Body	15.41	59.71	3.6	13730	2116
Kaczmarczyk-Ziemba et al. 2020	Formica polyctena (Dlugie Lake)	Formicini	Worker	Omnivorous	Ground	Palearctic	Temperate	Native	Whole_Ant_Body	93.55	5.99	0	366988	343317
Kaczmarczyk-Ziemba et al. 2020	Formica polyctena (Lipniak village)	Formicini	Worker	Omnivorous	Ground	Palearctic	Temperate	Native	Whole_Ant_Body	96.62	2.9	0	300783	290617
Kellner et al. 2015	Mycocepurus smithii	Attini	Worker	Fungivore	Ground	Neotropical	Tropical	Native	Whole_Ant_Body	21.16	74.19	0	26511	5610
Lester et al. 2017	Linepithema humile (Davis)	Leptomyrmecini	Worker	Omnivorous	Ground	Nearctic	Temperate	Invasive	Whole_Ant_Body	0.22	0.78	0	5971	13
Lester et al. 2017	Linepithema humile (Entre Rios)	Leptomyrmecini	Worker	Omnivorous	Ground	Neotropical	Tropical	Invasive	Whole_Ant_Body	24.14	75.19	0.06	1814	438
Lester et al. 2017	Linepithema humile (Buenos Aires)	Leptomyrmecini	Worker	Omnivorous	Ground	Neotropical	Tropical	Invasive	Whole_Ant_Body	35.34	64.4	0.15	4029	1424
Lester et al. 2017	Linepithema humile (Auckland)	Leptomyrmecini	Worker	Omnivorous	Ground	Australian	Tropical	Invasive	Whole_Ant_Body	38.52	22.77	0	6061	2335
Lester et al. 2017	Linepithema humile (Hastings)	Leptomyrmecini	Worker	Omnivorous	Ground	Australian	Tropical	Invasive	Whole_Ant_Body	45.37	20.46	0.01	8269	3752
Lester et al. 2017	Linepithema humile (Hawaii)	Leptomyrmecini	Worker	Omnivorous	Ground	Nearctic	Temperate	Invasive	Whole_Ant_Body	48.06	51.93	0	1891	909
Lester et al. 2017	Linepithema humile (Melbourne)	Leptomyrmecini	Worker	Omnivorous	Ground	Australian	Tropical	Invasive	Whole_Ant_Body	60.53	39.47	0	5789	3504
Lester et al. 2017	Linepithema humile (Corrientes)	Leptomyrmecini	Worker	Omnivorous	Ground	Neotropical	Tropical	Invasive	Whole_Ant_Body	60.58	30.41	8.77	5317	3221
Lester et al. 2017	Linepithema humile (Missiones)	Leptomyrmecini	Worker	Omnivorous	Ground	Neotropical	Tropical	Invasive	Whole_Ant_Body	67.13	32.72	0.03	7178	4819
Lester et al. 2017	Linepithema humile (Nelson)	Leptomyrmecini	Worker	Omnivorous	Ground	Australian	Tropical	Invasive	Whole_Ant_Body	68.35	7.77	0	7797	5329
Lester et al. 2017	Linepithema humile (Santa Clara)	Leptomyrmecini	Worker	Omnivorous	Ground	Nearctic	Temperate	Invasive	Whole_Ant_Body	72.91	27.02	0	4972	3625
Lester et al. 2017	Linepithema humile (Wellington)	Leptomyrmecini	Worker	Omnivorous	Ground	Australian	Tropical	Invasive	Whole_Ant_Body	77.26	16.53	0.02	7720	5964
Lester et al. 2017	Linepithema humile (Christchurch)	Leptomyrmecini	Worker	Omnivorous	Ground	Australian	Tropical	Invasive	Whole_Ant_Body	79.95	13.55	0	8490	6788
Lucas et al. 2017	Azteca trigona	Leptomyrmecini	Worker	Omnivorous	Arboreal	Neotropical	Tropical	Native	Whole_Ant_Body	53.32	42.79	0	197168	105130
Lukasik et al. 2017	Eciton burchellii (6)	Dorylinae	Worker	Predator	Ground	Neotropical	Tropical	Native	Ant_Gut	0	85.2	13.91	67567	0
Lukasik et al. 2017	Eciton burchellii (C1)	Dorylinae	Worker	Predator	Ground	Neotropical	Tropical	Native	Ant_Gut	0	56.4	43.6	81846	0
Lukasik et al. 2017	Eciton burchellii (C3)	Dorylinae	Worker	Predator	Ground	Neotropical	Tropical	Native	Ant_Gut	0	70.55	29.45	102871	0
Lukasik et al. 2017	Eciton burchellii (CSM2407)	Dorylinae	Worker	Predator	Ground	Neotropical	Tropical	Native	Ant_Gut	0	79.3	18.42	86313	0
Lukasik et al. 2017	Eciton burchellii (CSM2482)	Dorylinae	Worker	Predator	Ground	Neotropical	Tropical	Native	Ant_Gut	0	79.5	19.98	97993	0
Lukasik et al. 2017	Eciton burchellii (PL022)	Dorylinae	Worker	Predator	Ground	Neotropical	Tropical	Native	Ant_Gut	0	81.45	18.55	91228	0
Lukasik et al. 2017	Eciton burchellii (SOD013)	Dorylinae	Worker	Predator	Ground	Neotropical	Tropical	Native	Ant_Gut	0	96.16	1.01	72928	0
Lukasik et al. 2017	Eciton burchellii (SOD015)	Dorylinae	Worker	Predator	Ground	Neotropical	Tropical	Native	Ant_Gut	0	99.55	0	88314	0
Lukasik et al. 2017	Eciton burchellii (SOD016)	Dorylinae	Worker	Predator	Ground	Neotropical	Tropical	Native	Ant_Gut	0	83.27	16.27	93742	0
Lukasik et al. 2017	Eciton burchellii (05/37)	Dorylinae	Worker	Predator	Ground	Neotropical	Tropical	Native	Ant_Gut	0	84.8	12.82	66296	0
Lukasik et al. 2017	Eciton burchellii (05/53)	Dorylinae	Worker	Predator	Ground	Neotropical	Tropical	Native	Ant_Gut	0	70.3	28.95	46246	0
Lukasik et al. 2017	Eciton burchellii (HP047)	Dorylinae	Worker	Predator	Ground	Neotropical	Tropical	Native	Ant_Gut	0	25.2	73.33	83409	0
Lukasik et al. 2017	Eciton burchellii (HP092)	Dorylinae	Worker	Predator	Ground	Neotropical	Tropical	Native	Ant_Gut	0	58.23	41.5	50116	0
Lukasik et al. 2017	Labidus predaetor (PL034)	Dorylinae	Worker	Predator	Ground	Neotropical	Tropical	Native	Ant_Gut	0	55.82	41.41	60699	0
Lukasik et al. 2017	Labidus predaetor (PL039)	Dorylinae	Worker	Predator	Ground	Neotropical	Tropical	Native	Ant_Gut	0	44.71	47.42	24225	0
Lukasik et al. 2017	Labidus predaetor (PL037)	Dorylinae	Worker	Predator	Ground	Neotropical	Tropical	Native	Ant_Gut	0	97	1.76	55427	0
Lukasik et al. 2017	Labidus predaetor (PL040)	Dorylinae	Worker	Predator	Ground	Neotropical	Tropical	Native	Ant_Gut	0	91.87	8.1	60070	0
Lukasik et al. 2017	Labidus predaetor (SOD001)	Dorylinae	Worker	Predator	Ground	Neotropical	Tropical	Native	Ant_Gut	0	77.3	22.3	48609	0
Lukasik et al. 2017	Labidus predaetor (SOD010)	Dorylinae	Worker	Predator	Ground	Neotropical	Tropical	Native	Ant_Gut	0	99.1	0	64218	0
Lukasik et al. 2017	Labidus predaetor (HP003)	Dorylinae	Worker	Predator	Ground	Neotropical	Tropical	Native	Ant_Gut	0	99.68	0.23	37374	0
Lukasik et al. 2017	Labidus predaetor (HP060)	Dorylinae	Worker	Predator	Ground	Neotropical	Tropical	Native	Ant_Gut	0	99.68	0.23	33765	0
Lukasik et al. 2017	Labidus predaetor (HP094)	Dorylinae	Worker	Predator	Ground	Neotropical	Tropical	Native	Ant_Gut	0	99.75	0	37938	0
Lukasik et al. 2017	Labidus predaetor (HP116)	Dorylinae	Worker	Predator	Ground	Neotropical	Tropical	Native	Ant_Gut	0	83.79	14.1	23765	0
Lukasik et al. 2017	Labidus predaetor (CS386)	Dorylinae	Worker	Predator	Ground	Neotropical	Tropical	Native	Ant_Gut	0	93.71	4.46	51654	0
Lukasik et al. 2017	Labidus predaetor (CS491)	Dorylinae	Worker	Predator	Ground	Neotropical	Tropical	Native	Ant_Gut	0	89.8	6.17	5496	0
Lukasik et al. 2017	Eciton burchellii (PL032)	Dorylinae	Worker	Predator	Ground	Neotropical	Tropical	Native	Ant_Gut	0.8	40.3	58.7	47443	380
Lukasik et al. 2017	Eciton burchellii (PL028)	Dorylinae	Worker	Predator	Ground	Neotropical	Tropical	Native	Ant_Gut	2.3	52.7	41.47	93603	2153
Moreau and Rubin 2017	Paraponera clavata	Paraponerinae	Worker	Omnivorous	Ground	Neotropical	Tropical	Native	Ant_Gut	20.13	78.35	0	6089	1226
Moreau and Rubin 2017	Paraponera clavata	Paraponerinae	Worker	Omnivorous	Ground	Neotropical	Tropical	Native	Ant_Gut	35.1	64.9	0	3193	1121
Moreau and Rubin 2017	Paraponera clavata	Paraponerinae	Worker	Omnivorous	Ground	Neotropical	Tropical	Native	Ant_Gut	35.23	48.11	16.66	45283	15953
Moreau and Rubin 2017	Paraponera clavata	Paraponerinae	Worker	Omnivorous	Ground	Neotropical	Tropical	Native	Ant_Gut	79.14	18.71	1.61	27630	21866
Pringle and Moreau 2017	Azteca ssp.	Leptomyrmecini	Worker	Omnivorous	Arboreal	Neotropical	Tropical	Native	Ant_Gut	89.18	7.85	0	833	743
Pringle and Moreau 2017	Cephalotes setulifer	Attini	Worker	Herbivore	Arboreal	Neotropical	Tropical	Native	Ant_Gut	98.8	0	0	461	455
Ramalho et al. 2017	Camponotus planatus (MOR#69)	Camponotini	Worker	Herbivore	Arboreal	Nearctic	Temperate	Invasive	Whole_Ant_Body	100	0	0	2932951	2932951
Ramalho et al. 2017	Colobopsis riehlii (MOR#62)	Camponotini	Worker	Herbivore	Arboreal	Nearctic	Temperate	Native	Whole_Ant_Body	100	0	0	4679415	4679415
Ramalho et al. 2017	Camponotus planatus (MOR#69)	Camponotini	Worker	Omnivorous	Arboreal	Nearctic	Temperate	Invasive	Whole_Ant_Body	99.34	0	0	4910883	4878471
Ramalho et al. 2017	Camponotus floridanus (MOR#59)	Camponotini	Worker	Herbivore	Arboreal	Nearctic	Temperate	Native	Whole_Ant_Body	99.71	0	0	551343	549744
Ramalho et al. 2020a	Atta sexdens (Atlantic Forest 2)	Attini	Worker	Fungivore	Ground	Neotropical	Tropical	Native	Whole_Ant_Body	1.49	0.83	97.3	175544	2616
Ramalho et al. 2020a	Atta sexdens (Sugar Cane 4)	Attini	Worker	Fungivore	Ground	Neotropical	Tropical	Native	Whole_Ant_Body	15.74	82.5	0	38515	6062
Ramalho et al. 2020a	Atta sexdens (Citrus 5)	Attini	Worker	Fungivore	Ground	Neotropical	Tropical	Native	Whole_Ant_Body	19.16	79.7	0	140781	26974
Ramalho et al. 2020a	Atta sexdens (Atlantic Forest 5)	Attini	Worker	Fungivore	Ground	Neotropical	Tropical	Native	Whole_Ant_Body	29.69	61.11	0.01	371856	110404
Ramalho et al. 2020a	Atta sexdens (Citrus 3)	Attini	Worker	Fungivore	Ground	Neotropical	Tropical	Native	Whole_Ant_Body	33.72	64.65	0	120444	40614
Ramalho et al. 2020a	Atta sexdens (Cerrado 5)	Attini	Worker	Fungivore	Ground	Neotropical	Tropical	Native	Whole_Ant_Body	34.02	63.41	0.37	57337	19506
Ramalho et al. 2020a	Atta sexdens (Sugar Cane 5)	Attini	Worker	Fungivore	Ground	Neotropical	Tropical	Native	Whole_Ant_Body	48.66	49.44	0	21001	10219
Ramalho et al. 2020a	Atta sexdens (Sugar Cane 3)	Attini	Worker	Fungivore	Ground	Neotropical	Tropical	Native	Whole_Ant_Body	48.7	45.93	0.47	102631	49981
Ramalho et al. 2020a	Atta sexdens (Sugar Cane 1)	Attini	Worker	Fungivore	Ground	Neotropical	Tropical	Native	Whole_Ant_Body	5.83	93.77	0.27	20861	1216
Ramalho et al. 2020a	Atta sexdens (Cerrado 1)	Attini	Worker	Fungivore	Ground	Neotropical	Tropical	Native	Whole_Ant_Body	50.65	45.33	0	291780	147787
Ramalho et al. 2020a	Atta sexdens (Atlantic Forest 4)	Attini	Worker	Fungivore	Ground	Neotropical	Tropical	Native	Whole_Ant_Body	52.2	36.7	0.05	175096	91400
Ramalho et al. 2020a	Atta sexdens (Atlantic Forest 3)	Attini	Worker	Fungivore	Ground	Neotropical	Tropical	Native	Whole_Ant_Body	52.9	44.4	0.15	74083	39190
Ramalho et al. 2020a	Atta sexdens (Citrus 4)	Attini	Worker	Fungivore	Ground	Neotropical	Tropical	Native	Whole_Ant_Body	52.95	46.33	0	117949	62454
Ramalho et al. 2020a	Atta sexdens (Eucalyptus 2)	Attini	Worker	Fungivore	Ground	Neotropical	Tropical	Native	Whole_Ant_Body	53.39	41.7	0.05	205050	109476
Ramalho et al. 2020a	Atta sexdens (Cerrado 6)	Attini	Worker	Fungivore	Ground	Neotropical	Tropical	Native	Whole_Ant_Body	54.7	39.2	1.19	137694	75319
Ramalho et al. 2020a	Atta sexdens (Sugar Cane 2)	Attini	Worker	Fungivore	Ground	Neotropical	Tropical	Native	Whole_Ant_Body	55.13	41.67	2.17	144462	79642
Ramalho et al. 2020a	Atta sexdens (Atlantic Forest 1)	Attini	Worker	Fungivore	Ground	Neotropical	Tropical	Native	Whole_Ant_Body	57.13	41.36	0.28	84293	48157
Ramalho et al. 2020a	Atta sexdens (Cerrado 4)	Attini	Worker	Fungivore	Ground	Neotropical	Tropical	Native	Whole_Ant_Body	58.23	36.22	0.01	88763	51687
Ramalho et al. 2020a	Atta sexdens (Cerrado 3)	Attini	Worker	Fungivore	Ground	Neotropical	Tropical	Native	Whole_Ant_Body	59.2	28.4	0	336072	198955
Ramalho et al. 2020a	Atta sexdens (Eucalyptus 1)	Attini	Worker	Fungivore	Ground	Neotropical	Tropical	Native	Whole_Ant_Body	59.2	25.25	0	122041	72248
Ramalho et al. 2020a	Atta sexdens (Eucalyptus 6)	Attini	Worker	Fungivore	Ground	Neotropical	Tropical	Native	Whole_Ant_Body	59.33	30.66	9.65	2185	1296
Ramalho et al. 2020a	Atta sexdens (Eucalyptus 4)	Attini	Worker	Fungivore	Ground	Neotropical	Tropical	Native	Whole_Ant_Body	63.06	33.82	0.08	31915	20126
Ramalho et al. 2020a	Atta sexdens (Eucalyptus 3)	Attini	Worker	Fungivore	Ground	Neotropical	Tropical	Native	Whole_Ant_Body	63.49	27.2	0.03	43321	27505
Ramalho et al. 2020a	Atta sexdens (Cerrado 2)	Attini	Worker	Fungivore	Ground	Neotropical	Tropical	Native	Whole_Ant_Body	63.6	35.2	0	127315	80972
Ramalho et al. 2020a	Atta sexdens (Eucalyptus 5)	Attini	Worker	Fungivore	Ground	Neotropical	Tropical	Native	Whole_Ant_Body	65.06	31.22	0	103441	67299
Ramalho et al. 2020a	Atta sexdens (Citrus 6)	Attini	Worker	Fungivore	Ground	Neotropical	Tropical	Native	Whole_Ant_Body	69.76	26.55	0	117977	82301
Ramalho et al. 2020a	Atta sexdens (Citrus 1)	Attini	Worker	Fungivore	Ground	Neotropical	Tropical	Native	Whole_Ant_Body	7.14	92.17	0	132919	9490
Ramalho et al. 2020a	Atta sexdens (Atlantic Forest 6)	Attini	Worker	Fungivore	Ground	Neotropical	Tropical	Native	Whole_Ant_Body	7.96	65.84	0	30180	2402
Ramalho et al. 2020a	Atta sexdens (Atlantic Forest 8)	Attini	Worker	Fungivore	Ground	Neotropical	Tropical	Native	Whole_Ant_Body	75.64	18.95	0.11	61830	46768
Ramalho et al. 2020a	Atta sexdens (Horto 1)	Attini	Worker	Fungivore	Ground	Neotropical	Tropical	Native	Whole_Ant_Body	78.46	21.54	0	6099	4785
Ramalho et al. 2020a	Atta sexdens (Citrus 2)	Attini	Worker	Fungivore	Ground	Neotropical	Tropical	Native	Whole_Ant_Body	8.42	90.8	0	143164	12054
Ramalho et al. 2020a	Atta sexdens (Atlantic Forest 7)	Attini	Worker	Fungivore	Ground	Neotropical	Tropical	Native	Whole_Ant_Body	93.51	5.74	0.18	50801	47504
Ramalho et al. 2020b	Daceton armigerum (3520)	Attini	Worker	Predator	Arboreal	Neotropical	Tropical	Native	Whole_Ant_Body	64.77	0	34.73	995135	644549
Ramalho et al. 2020b	Daceton armigerum (3518)	Attini	Worker	Predator	Arboreal	Neotropical	Tropical	Native	Whole_Ant_Body	66.77	4.66	26.9	200873	134123
Ronque et al. 2020	Mycetophylax morschi (Restinga)	Attini	Worker	Fungivore	Ground	Neotropical	Tropical	Native	Whole_Ant_Body	0.11	88.41	0	318069	350
Ronque et al. 2020	Mycocepurus smithii (Restinga)	Attini	Worker	Fungivore	Ground	Neotropical	Tropical	Native	Whole_Ant_Body	45	53.11	0	671887	3023
Ronque et al. 2020	Mycetophylax morschi (Restinga)	Attini	Worker	Fungivore	Ground	Neotropical	Tropical	Native	Whole_Ant_Body	28.21	70.29	0	110922	31291
Ronque et al. 2020	Sericomyrmex parvulus (Forest)	Attini	Worker	Fungivore	Ground	Neotropical	Tropical	Native	Whole_Ant_Body	43.19	17.2	31.3	553810	239191
Ronque et al. 2020	Sericomyrmex saussurei (Forest)	Attini	Worker	Fungivore	Ground	Neotropical	Tropical	Native	Whole_Ant_Body	52.87	38.13	0	639202	337946
Ronque et al. 2020	Mycetarotes parallelus (Restinga)	Attini	Worker	Fungivore	Ground	Neotropical	Tropical	Native	Whole_Ant_Body	7.7	74.5	15.43	827070	63684
Ronque et al. 2020	Mycocepurus smithii (Restinga)	Attini	Worker	Fungivore	Ground	Neotropical	Tropical	Native	Whole_Ant_Body	73.23	26.11	0	996189	729509
Ronque et al. 2020	Mycetarotes parallelus (Restinga)	Attini	Worker	Fungivore	Ground	Neotropical	Tropical	Native	Whole_Ant_Body	8.93	78.3	7.13	362862	32404
Ronque et al. 2020	Mycetophylax morschi (Dune)	Attini	Worker	Fungivore	Ground	Neotropical	Tropical	Native	Whole_Ant_Body	82.95	0.16	0.44	166434	138057
Ronque et al. 2020	Mycetophylax morschi (Dune)	Attini	Worker	Fungivore	Ground	Neotropical	Tropical	Native	Whole_Ant_Body	84.06	0.15	0	241881	203325
Salvo et al. 2019	Myrmica scabrinodis	Myrmicini	Worker	Omnivorous	Ground	Palearctic	Temperate	Native	Whole_Ant_Body	43.3	6.55	48.88	589503	255255
Sanders et al. 2014	Cephalotes clypeatus (11)	Attini	Worker	Herbivore	Arboreal	Neotropical	Tropical	Native	Ant_Gut	1	0	0	16506	165
Sanders et al. 2014	Cephalotes targionii (53)	Attini	Worker	Herbivore	Arboreal	Neotropical	Tropical	Native	Ant_Gut	1	0	0	10494	105
Sanders et al. 2014	Cephalotes minutos (51)	Attini	Worker	Herbivore	Arboreal	Neotropical	Tropical	Native	Ant_Gut	1	0	0	5859	59
Sanders et al. 2014	Cephalotes persimilis (23)	Attini	Worker	Herbivore	Arboreal	Neotropical	Tropical	Native	Ant_Gut	1	0	0	1730	17
Sanders et al. 2014	Cephalotes cordatus (48)	Attini	Worker	Herbivore	Arboreal	Neotropical	Tropical	Native	Ant_Gut	1	0	0	9278	93
Sanders et al. 2014	Cephalotes eduarduli (20)	Attini	Worker	Herbivore	Arboreal	Neotropical	Tropical	Native	Ant_Gut	1	0	0	9466	95
Sanders et al. 2014	Cephalotes spinosus (47)	Attini	Worker	Herbivore	Arboreal	Neotropical	Tropical	Native	Ant_Gut	98	0	0	10384	102
Sanders et al. 2014	Pseudomyrmex sp.	Pseudomyrmecini	Worker	Herbivore	Arboreal	Neotropical	Tropical	Native	Ant_Gut	19.14	24.08	52.42	6313	1208
Sanders et al. 2014	Azteca sp.	Leptomyrmecini	Worker	Omnivorous	Arboreal	Neotropical	Tropical	Native	Ant_Gut	72.86	21.59	0	12170	8867
Sanders et al. 2014	Crematogaster sp.	Crematogastrini	Worker	Omnivorous	Arboreal	Neotropical	Tropical	Native	Ant_Gut	85.09	12.58	0.16	1918	1632
Sanders et al. 2014	Cephalotes atratus (46)	Attini	Worker	Herbivore	Arboreal	Neotropical	Tropical	Native	Ant_Gut	90.26	1.27	0	2160	1940
Sanders et al. 2014	Cephalotes atratus(15)	Attini	Worker	Herbivore	Arboreal	Neotropical	Tropical	Native	Ant_Gut	93.84	0.5	0	9988	9372
Sanders et al. 2014	Cephalotes pusillus (14)	Attini	Worker	Herbivore	Arboreal	Neotropical	Tropical	Native	Ant_Gut	95.65	0	0	4598	4398
Sanders et al. 2014	Cephalotes umbraculatus (50)	Attini	Worker	Herbivore	Arboreal	Neotropical	Tropical	Native	Ant_Gut	97.37	0.19	0	10564	10286
Sanders et al. 2014	Cephalotes clypeatus (Imah1)	Attini	Worker	Herbivore	Arboreal	Neotropical	Tropical	Native	Ant_Gut	97.89	0.16	0	1963	1922
Sanders et al. 2014	Cephalotes grandinosus (21)	Attini	Worker	Herbivore	Arboreal	Neotropical	Tropical	Native	Ant_Gut	97.95	0.18	0	9015	8830
Sanders et al. 2014	Cephalotes maculatus (Imah2)	Attini	Worker	Herbivore	Arboreal	Neotropical	Tropical	Native	Ant_Gut	98.03	0.48	0	6137	6016
Sanders et al. 2014	Cephalotes pusillus (12)	Attini	Worker	Herbivore	Arboreal	Neotropical	Tropical	Native	Ant_Gut	98.12	0	0	17979	17641
Sanders et al. 2014	Cephalotes maculatus (19)	Attini	Worker	Herbivore	Arboreal	Neotropical	Tropical	Native	Ant_Gut	98.44	0.16	0	6248	6151
Sanders et al. 2014	Cephalotes pusillus (27)	Attini	Worker	Herbivore	Arboreal	Neotropical	Tropical	Native	Ant_Gut	98.93	0	0	5550	5491
Sanders et al. 2014	Cephalotes persimilis (26)	Attini	Worker	Herbivore	Arboreal	Neotropical	Tropical	Native	Ant_Gut	99.05	0	0	1378	1365
Sanders et al. 2014	Cephalotes persimilis (18)	Attini	Worker	Herbivore	Arboreal	Neotropical	Tropical	Native	Ant_Gut	99.21	0.16	0	3531	3503
Sanders et al. 2014	Cephalotes minutos (32)	Attini	Worker	Herbivore	Arboreal	Neotropical	Tropical	Native	Ant_Gut	99.33	0	0	8776	8717
Sanders et al. 2014	Cephalotes pallidoide (49)	Attini	Worker	Herbivore	Arboreal	Neotropical	Tropical	Native	Ant_Gut	99.33	0	0	9842	9776
Sanders et al. 2014	Cephalotes borgmeieri (24)	Attini	Worker	Herbivore	Arboreal	Neotropical	Tropical	Native	Ant_Gut	99.5	0	0	5964	5934
Sanders et al. 2014	Cephalotes pellans (10)	Attini	Worker	Herbivore	Arboreal	Neotropical	Tropical	Native	Ant_Gut	99.6	0	0	7897	7865
Sanders et al. 2014	Cephalotes rohweri (55)	Attini	Worker	Herbivore	Arboreal	Nearctic	Temperate	Native	Ant_Gut	99.64	0	0	8457	8426
Sanders et al. 2014	Cephalotes pallens (25)	Attini	Worker	Herbivore	Arboreal	Neotropical	Tropical	Native	Ant_Gut	99.7	0	0	8192	8167
Sanders et al. 2014	Cephalotes simillimus (45)	Attini	Worker	Herbivore	Arboreal	Neotropical	Tropical	Native	Ant_Gut	99.8	0.2	0	7858	78422
Vieira et al. 2017	Atta sexdens rubropilosa	Attini	Worker	Fungivore	Ground	Neotropical	Tropical	Native	Whole_Ant_Body	0.24	0.57	0	182732	439
Zheng et al. 2021	Ectomomyrmex javanus Mayr (E2)	Ponerini	Worker	Omnivorous	Ground	Palearctic	Temperate	Native	Ant_Gut	16.42	7.56	74.72	59871	9831
Zheng et al. 2021	Odontomachus monticola Emery (O1)	Ponerini	Worker	Predator	Ground	Palearctic	Temperate	Native	Ant_Gut	20.44	0.11	79.15	59059	12072
Zheng et al. 2021	Ectomomyrmex javanus Mayr (E2)	Ponerini	Worker	Omnivorous	Ground	Palearctic	Temperate	Native	Ant_Gut	3.02	4.92	92.06	56449	1705
Zheng et al. 2021	Odontomachus monticola Emery (O1)	Ponerini	Worker	Predator	Ground	Palearctic	Temperate	Native	Ant_Gut	3.36	0	96.64	59894	2012
Zheng et al. 2021	Ectomomyrmex javanus Mayr (E1)	Ponerini	Worker	Omnivorous	Ground	Palearctic	Temperate	Native	Ant_Gut	57.92	25.74	14.63	57419	33257
Zheng et al. 2021	Odontomachus monticola Emery (O2)	Ponerini	Worker	Predator	Ground	Palearctic	Temperate	Native	Ant_Gut	80.6	10.19	8.1	51622	41608
Zheng et al. 2021	Odontomachus monticola Emery (O2)	Ponerini	Worker	Predator	Ground	Palearctic	Temperate	Native	Ant_Gut	86.29	13.54	0	60782	52449
Zheng et al. 2021	Ectomomyrmex javanus Mayr (E1)	Ponerini	Worker	Predator	Ground	Palearctic	Temperate	Native	Ant_Gut	87.66	10.35	1.37	54170	47485
Zheng et al. 2021	Odontomachus monticola Emery (O3)	Ponerini	Worker	Predator	Ground	Palearctic	Temperate	Native	Ant_Gut	94.25	4.1	0.45	63690	60028
Zheng et al. 2021	Odontomachus monticola Emery (O2)	Ponerini	Worker	Predator	Ground	Palearctic	Temperate	Native	Ant_Gut	95.68	2.36	1.2	54558	52201
Zheng et al. 2021	Odontomachus monticola Emery (O3)	Ponerini	Worker	Predator	Ground	Palearctic	Temperate	Native	Ant_Gut	96.04	2.66	0.34	67134	64475
Zheng et al. 2021	Odontomachus monticola Emery (O1)	Ponerini	Worker	Predator	Ground	Palearctic	Temperate	Native	Ant_Gut	96.74	2.65	0	55288	53486
Zhukova et al. 2017	Atta cephalotes (W)	Attini	Worker	Fungivore	Ground	Neotropical	Tropical	Native	Ant_Gut	0.16	99.84	0	300	0
Zhukova et al. 2017	Acromyrmex echinatior (715)	Attini	Worker	Fungivore	Ground	Neotropical	Tropical	Native	Ant_Gut	14.18	85.82	0	300	43
Zhukova et al. 2017	Atta cephalotes (Ca)	Attini	Worker	Fungivore	Ground	Neotropical	Tropical	Native	Ant_Gut	35.2	64.78	0	300	106
Zhukova et al. 2017	Atta cephalotes (Cr)	Attini	Worker	Fungivore	Ground	Neotropical	Tropical	Native	Ant_Gut	74.01	12.71	0	300	222
Zhukova et al. 2017	Acromyrmex echinatior (711)	Attini	Worker	Fungivore	Ground	Neotropical	Tropical	Native	Ant_Gut	97.6	2.31	0	300	293
Zhukova et al. 2017	Acromyrmex echinatior (712)	Attini	Worker	Fungivore	Ground	Neotropical	Tropical	Native	Ant_Gut	99.38	0.61	0	300	298
Zhukova et al. 2017	Acromyrmex echinatior (717)	Attini	Worker	Fungivore	Ground	Neotropical	Tropical	Native	Ant_Gut	99.61	0.39	0	200	199

## Sheet: Table S2
temperate	tropical	arboreal	ground	native	invasive
Acetobactereaceae	Opitulales	Acetobactereaceae	Acinetobacter	Candidatus Blochmania	Acetobactereaceae
Wolbachia	Lactobacillus	Opitulales	Wolbachia	Lactobacillus	Opitulales
Lactobacillaceae	Entomoplasmatales	Lactobacillaceae	Lactobacillus	Gluconobacter	Wolbachia
Opitulales	Firmicutes	Burkholderiales	Gluconobacter	Enterobacteriaceae	Lactobacillaceae
Blochmania	Gammaproteobacteria	Gammaproteobacteria	Firmicutes	Wolbachia	Burkholderiales
AAB1	Burkholderiales	Gammaproteobacteria	Entomoplasmatales	Facklamia	Entomoplasmatales
Xanthomonadales	Gluconobacter	Opitulales	Gammaproteobacteria	Cytophagaceae	Firmicutes
Burkholderiales	Burkholderiales	Pseudomonadales	Blochmania	Burkholderia	Gammaproteobacteria
Rhizobiales	Firmicutes	Rhizobiales	Entomoplasmatales	Candidatus Rhabdochlamydia	Burkholderiales
Acinetobacter	Entomoplasmatales	Xanthomonadales	Pseudomonas	Fructobacillus	Blochmania
Mesoplasma	Gammaproteobacteria	Burkholderiales	AAB1	Lactobacillus	Firmicutes
Methyloversatilis	Pseudomonas	Rhizobiales	Firmicutes	Rhodoplanes	Entomoplasmatales
Halomonas	Aeromicrobium	Xanthomonadales	Aeromicrobium		Gammaproteobacteria
	Alphaproteobacteria	Rhizobiales	Alphaproteobacteria		Pseudomonas
	Opitulales	Rhizobiales	Enterobacteriaceae		AAB1
		Bacteroidetes	Pseudomonas
		Burkholderiales
